# Supplementary material for: The Central Role of GSNOR: Decoding Nitric Oxide Signaling for Crop Stress Tolerance
Source: Int J Mol Sci. 2025 Nov 27;26(23):11486. doi: 10.3390/ijms262311486 (PMC12692127; doi:10.3390/ijms262311486)
Supplement: Supplementary file 1 [file ijms-26-11486-s001.zip]

Archive with 1 entries (1 files):
- ijms-3943143-supplementary.pdf
